# Supplementary material for: Comparison between SNP array and imputed data to estimate population structure and ROH hotspots in horse breeds
Source: BMC Genomics. 2025 Nov 29;26:1086. doi: 10.1186/s12864-025-12256-8 (PMC12670763; doi:10.1186/s12864-025-12256-8)
Supplement: Supplementary file 11 — Additional File 11. Table S5. VEP of the shared ROH islands for the DSSNP. Description: ROH islands shared among at least six breeds are shown, reporting coordinates (chromosome, start and end positions) and acronyms of the breeds involved. Moreover, the number of markers filtered with high or moderate impact is also shown, as well as for the resulting gene and QTL annotations. Genes related to markers with high impact are marked in red. Additional File 11. Table S6. VEP of the shared ROH islands for the DSIMP. Description: ROH islands shared among at least six breeds are shown, reporting coordinates (chromosome, start and end positions) and acronyms of the breeds involved. Moreover, the number of markers filtered with high or moderate impact is also shown, as well as for the resulting gene and QTL annotations. Genes related to markers with high impact are marked in red. Additional File 11. Table S7. VEP of the shared ROH islands for the DSWGS. Description: ROH islands shared among at least six breeds are shown, reporting coordinates (chromosome, start and end positions) and acronyms of the breeds involved. Moreover, the number of markers filtered with high or moderate impact is also shown, as well as for the resulting gene and QTL annotations. Genes related to markers with high impact are marked in red. [file 12864_2025_12256_MOESM11_ESM.xlsx]

## Sheet: Table S5
Chromosome	Start	End	Breeds	Moderate impact markers	High impact markers	Genes	QTLs
3	35134980	39671907	AKT, ARA, GER, ICE, ORI, QUA, SAN, SHE, SIC	1	0	ENSECAG00000018058	Guttural pouch tympany, White markings
3	120811125	121328248	AKT, ARA, FRA, GER, ORI, QUA, SIC	0	0	/	/
7	51770649	51777465	ARA, FRA, QUA, SAN, SIC, STA	0	0	/	/
8	23311323	47156738	AKT, GER, ORI, QUA, SAN, SIC, STA	1	0	CIDEA	/
11	23060718	36063232	AKT, ARA, FRA, GER, ICE, SAN, SHE, SIC	1	0	TTLL6	/

## Sheet: Table S6
Chromosome	Start	End	Breeds	Moderate impact markers	High impact markers	Genes	QTLs
1	105788831	127555203	AKT, ARA, GER, SAN, SHE, THO	33	0	TJP1, MPHOSPH10, FAN1, MTMR10, TRPM1, OTUD7A, ATP10A, BCL2A1, MYO9A, NR2E3, THSD4, MAP2K5, MEGF11	/
3	33400306	41364451	AKT, ARA, GER, ICE, ORI, QUA, SHE	67	0	SLC7A5, CA5A, BANP, ZNF469, ZFPM1, ENSECAG00000010806, ZC3H18, IL17C, CYBA, MVD, PIEZO1, CDT1, GALNS, PABPN1L, CBFA2T3, ACSF3, ANKRD11, CPNE7, DPEP1, SPATA2L, VPS9D1, ENSECAG00000013571, ENSECAG00000018058, CENPE, BDH2, SLC9B1, MANBA, NFKB1, SLC39A8, BANK1	Guttural pouch tympany, White markings
3	51994936	58574521	AKT, ARA, GER, ORI, QUA, SAN, SIC, THO	3	0	SLC10A6, PTPN13, ANTXR2	/
6	19015021	31132059	FRA, ICE, ORI, SAN, SIC, THO	32	1	DIS3L2, ENSECAG00000030540, ECEL1, CHRNG, HDHD5, ENSECAG00000001726, RAD52, WNK1, NINJ2, B4GALNT3	/
6	84399903	87197628	ARA, GER, ICE, QUA, SAN, SHE, SIC	4	0	IL22, BEST3, MYRFL	/
7	41361214	76829097	AKT, ARA, FRA, GER, ICE, ORI, QUA, SAN, SIC, STA	227	6	SPATA19, ENSECAG00000036428, IGSF9B, ENSECAG00000019629, ENSECAG00000038709, ENSECAG00000041925, NDUFB7, PTGER1, PKN1, DDX39A, ADGRE5, ENSECAG00000029649, ADGRL1, C7H19orf67, PALM3, PODNL1, CC2D1A, BRME1, ZSWIM4, RFX1, MRI1, YJU2B, IER2, TRMT1, JUNB, DHPS, MAN2B1, ENSECAG00000034536, ENSECAG00000041410, ENSECAG00000005497, ENSECAG00000018881, ENSECAG00000008702, ENSECAG00000041460, ENSECAG0000004…	/
8	20508417	20863870	FRA, GER, ICE, QUA, SIC, STA	0	0	/	/
8	34910593	46880427	AKT, FRA, GER, ORI, QUA, SAN, SHE, SIC, STA	71	1	ENSECAG00000029485, LAMA1, PTPRM, ENSECAG00000033766, MTCL1, RAB12, RALBP1, MC2R, MC5R, FAM210A, LDLRAD4, CEP192, ENSECAG00000033220, SPIRE1, PRELID3A, AFG3L2, TUBB6, CIDEA, IMPA2, METTL4, NDC80, SMCHD1, MYOM1, TGIF1, DLGAP1	/
11	23779768	33234397	AKT, ARA, FRA, GER, ICE, SAN, SHE, SIC	94	2	TBKBP1, TBX21, MRPL10, LRRC46, SCRN2, SP2, PNPO, CDK5RAP3, SKAP1, HOXB1, HOXB2, HOXB13, TTLL6, UBE2Z, GIP, B4GALNT2, ABI3, ACSF2, RSAD1, MYCBPAP, EPN3, SPATA20, CACNA1G, ABCC3, WFIKKN2, TOB1, SPAG9, CA10, KIF2B, TOM1L1, COX11, STXBP4, ENSECAG00000029510, EPX, MKS1, TEX14, RAD51C	/
15	38568252	72361391	AKT, ARA, FRA, GER, ICE, ORI, SAN, SIC, STA	50	2	PELI1, VPS54, MDH1, TMEM17, ENSECAG00000032544, ENSECAG00000002836, CCT4, FAM161A, FANCL, VRK2, CCDC85A, SPTBN1, ACYP2, PSME4, ASB3, NRXN1, LRPPRC, PLEKHH2, THADA, GALM, HNRNPLL, ATL2	/
17	2187054	38833230	AKT, ARA, GER, ICE, ORI, SAN, SHE, SIC, THO	41	3	ALOX5AP, MRPS31, NEK3, ATP7B, ENSECAG00000036224, ENSECAG00000035289, KCNRG, ARL11, SETDB2, CDADC1, MLNR, FNDC3A, ZDHHC20, CYSLTR2, RCBTB2, RB1, MICU2, NUDT15, HTR2A, RUBCNL, LRRC63, GPALPP1, NUFIP1, ENSECAG00000032604	/
23	49927346	55522528	ARA, FRA, ORI, QUA, SAN, STA	16	0	DCAF12, FAM120A, WNK2, BICD2, IPPK, CENPP, NOL8, IARS1, ZNF484, MFSD14B	/

## Sheet: Table S7
Chromosome	Start	End	Breeds	Moderate impact markers	High impact markers	Genes	QTLs
3	57991947	58575011	AKT, GER, QUA, SAN, SIC, THO	1	0	ANTXR2	/
7	40409967	44275605	AKT, ARA, GER, ICE, QUA, SAN, SHE, SIC, THO	5	0	SPATA19, ENSECAG00000036428, IGSF9B, ENSECAG00000019629	/
7	76724617	76756373	AKT, ARA, FRA, QUA, SAN, SIC	4	0	TRIM34	/
11	24002466	31299223	AKT, ARA, FRA, ICE, QUA, SAN, SHE	65	1	MRPL10, LRRC46, SCRN2, SP2, PNPO, SKAP1, HOXB1, HOXB2, TTLL6, UBE2Z, GIP, B4GALNT2, ABI3, PHB, NGFR, RSAD1, MYCBPAP, EPN3, SPATA20, CACNA1G, ABCC3, WFIKKN2, TOB1, SPAG9, CA10, KIF2B, ENSECAG00000029510, ANKFN1	/
15	36042647	46969263	ARA, FRA, ICE, SAN, SIC, STA	23	0	ENSECAG00000002836, CCT4, FAM161A, USP34, ENSECAG00000041061, SANBR, REL, PAPOLG, BCL11A, C15H2orf73	/
17	18192921	21764326	AKT, GER, ICE, ORI, SAN, SHE, SIC, STA, THO	17	1	MRPS31, NEK3, ATP7B, ENSECAG00000036224, C13orf42, ENSECAG00000000195, ENSECAG00000035289, KCNRG, ARL11, SETDB2, CDADC1	/
23	22018276	26144321	AKT, ARA, FRA, ICE, ORI, STA	10	2	KANK1, DMRT3, KCNV2, JAK2, PLGRKT	/
